# Supplementary material for: Dispersion of Cellulose Nanofibers in Methacrylate-Based Nanocomposites
Source: Polymers (Basel). 2023 Jul 28;15(15):3226. doi: 10.3390/polym15153226 (PMC10421470; doi:10.3390/polym15153226)
Supplement: Supplementary file 1 [file polymers-15-03226-s001.zip]

Archive with 1 entries (1 files):
- polymers-2523249-supplementary.pdf
